# Supplementary material for: Pellioditis pelhamensis n. sp. (Nematoda: Rhabditidae) and Pellioditis pellio (Schneider, 1866), earthworm associates from different subclades within Pellioditis (syn. Phasmarhabditis Andrássy, 1976)
Source: PLoS One. 2023 Sep 6;18(9):e0288196. doi: 10.1371/journal.pone.0288196 (PMC10482300; doi:10.1371/journal.pone.0288196)
Supplement: S1 Table — (XLSX) [file pone.0288196.s001.xlsx]

## Sheet: Accession Nrs
S1 Table. OTUs in data matrix.
Key:		Sequence used for phylogenetic analysis
		Taxon is mislabeled in GenBank
		cDNA sequence used to edit the gDNA sequence
		Sequences used to reconstruct an ancestral sequence
	Reverse complement	The reverse complement of the GenBank sequences was used
	*	Genome sequence used for scaffolding the GenBank sequences
		Newly published in this paper and used for phylogenetic analysis
	[no highlight]	Sequence checked but not used
Species binomen/designation	Genus epithet	Species group	Species epithet	OTU in data matrices	Strain used for SSU rDNA	SSU rDNA accession nr	Link to SSU rDNA NCBI record	Strain used for ITS2	ITS+5.8S accession nr	Link to ITS2 NCBI record	Strain used for LSU rDNA	LSU rDNA accession nr	Link to SSU rDNA NCBI record	Strain used for RNAP2 gene	RNAP2-gene accession nr	Link to RNAP2 NCBI record	Strain used for RNAP2 cDNA	RNAP2-cDNA accession nr	Link to RNAP2 cDNA NCBI record	Strain for CO1	COX1 accession nr	Link	Strain for 16S mtRNA gene	16S mt-rRNA accession nr	Link for 16S	Strain for 12S mt rRNA gene	12S mt-rRNA accession nr	Link for 12S	Notes
Pellioditis hermaphrodita	Pellioditis		hermaphrodita	PhermapAnc	ITD290	KM510209	https://www.ncbi.nlm.nih.gov/nuccore/KM510209				ITD290	KM510196	https://www.ncbi.nlm.nih.gov/nuccore/KM510196							ITD290	KM555041	https://www.ncbi.nlm.nih.gov/nuccore/KM555041	ITD290	MT472246	https://www.ncbi.nlm.nih.gov/nuccore/MT472246	ITD290	MT472206	https://www.ncbi.nlm.nih.gov/nuccore/MT472206	All P. hermaphrodita sequences were concatenated, aligned, and then used to reconstruct the most parsimonious ancestral sequence; this ancestral sequence was used in the data matrix to represent the species taxon.
				PhermapAnc	ITD272	KM510208	https://www.ncbi.nlm.nih.gov/nuccore/KM510208				ITD272	KM510195	https://www.ncbi.nlm.nih.gov/nuccore/KM510195							ITD272	KM555040	https://www.ncbi.nlm.nih.gov/nuccore/KM555040	ITD272	MT472247	https://www.ncbi.nlm.nih.gov/nuccore/MT472247	ITD272	MT472207	https://www.ncbi.nlm.nih.gov/nuccore/MT472207
				PhermapAnc	ITD056	KM510206	https://www.ncbi.nlm.nih.gov/nuccore/KM510206	ITD056	KM510201	https://www.ncbi.nlm.nih.gov/nuccore/KM510201	ITD056	KM510193	https://www.ncbi.nlm.nih.gov/nuccore/KM510193							ITD056	KM555038	https://www.ncbi.nlm.nih.gov/nuccore/KM555038	ITD056	MT472249	https://www.ncbi.nlm.nih.gov/nuccore/MT472249	ITD056	MT472210	https://www.ncbi.nlm.nih.gov/nuccore/MT472210
				PhermapAnc	ITD207	KM510207	https://www.ncbi.nlm.nih.gov/nuccore/KM510207	ITD207	KM510202	https://www.ncbi.nlm.nih.gov/nuccore/KM510202	ITD207	KM510194	https://www.ncbi.nlm.nih.gov/nuccore/KM510194							ITD207	KM555039	https://www.ncbi.nlm.nih.gov/nuccore/KM555039	ITD207	MT472248	https://www.ncbi.nlm.nih.gov/nuccore/MT472248	ITD207	MT472211	https://www.ncbi.nlm.nih.gov/nuccore/MT472211
				PhermapAnc	R30	MK214808	https://www.ncbi.nlm.nih.gov/nuccore/MK214808	R30	MK214817	https://www.ncbi.nlm.nih.gov/nuccore/MK214817	R30	MK214812	https://www.ncbi.nlm.nih.gov/nuccore/MK214812							R30	MK205359	https://www.ncbi.nlm.nih.gov/nuccore/MK205359
Pellioditis neopapillosa	Pellioditis		neopapillosa	PneopapFu1	clone1	DQ639982	https://www.ncbi.nlm.nih.gov/nuccore/DQ639982	RossAndWilson2008	FJ516760	https://www.ncbi.nlm.nih.gov/nuccore/FJ516760													DMG016	MT472268	https://www.ncbi.nlm.nih.gov/nuccore/MT472268	DMG016	MT472225	https://www.ncbi.nlm.nih.gov/nuccore/MT472225
				PneopapFu2	clone2	DQ639981	https://www.ncbi.nlm.nih.gov/nuccore/DQ639981																DMG012	MT472270	https://www.ncbi.nlm.nih.gov/nuccore/MT472270	DMG012	MT472226	https://www.ncbi.nlm.nih.gov/nuccore/MT472226
				PneopapRos	Ross2010	FJ516754	https://www.ncbi.nlm.nih.gov/nuccore/FJ516754
Angiostoma norvegicum	Angiostoma		norvegicum	Anorvegicu	nd	KU712560	https://www.ncbi.nlm.nih.gov/nuccore/KU712560				nd	MH540727	https://www.ncbi.nlm.nih.gov/nuccore/MH540727
Pellioditis villasmundi	Pellioditis		villasmundi	Pvillasmun				Si14	MN366391	https://www.ncbi.nlm.nih.gov/nuccore/MN366391	Si14	MN366385	https://www.ncbi.nlm.nih.gov/nuccore/MN366385
Pellioditis circassica	Pellioditis		circassica	Pcircassica				Ph4Pr4	MK500250	https://www.ncbi.nlm.nih.gov/nuccore/MK500250	Ph4Pr4	MK500251	https://www.ncbi.nlm.nih.gov/nuccore/MK500251
Pellioditis akhaldaba	Pellioditis		akhaldaba	Pakhaldaba				SES2021	MZ265149	https://www.ncbi.nlm.nih.gov/nuccore/MZ265149	SES2021	MZ265148	https://www.ncbi.nlm.nih.gov/nuccore/MZ265148
Pellioditis clausiliiae	Pellioditis		clausiliiae	Pclausilli				Cr3	MK500249	https://www.ncbi.nlm.nih.gov/nuccore/MK500249	Cr3	MK500248	https://www.ncbi.nlm.nih.gov/nuccore/MK500248
Pellioditis thesamica	Pellioditis		thesamica	Pthesamica	nd	OU753546	https://www.ncbi.nlm.nih.gov/nuccore/OU753546	nd	OU753548	https://www.ncbi.nlm.nih.gov/nuccore/OU753548	nd	OU753547	https://www.ncbi.nlm.nih.gov/nuccore/OU753547																Species name associated with these Accession nrs. in GenBank are incorrect, but we confirmed with the author that the sequences are from P. thesamica.
Pellioditis sp. TW2018	Pellioditis		sp.	PspTW2018	TW2018	MG252037	https://www.ncbi.nlm.nih.gov/nuccore/MG252037
Pellioditis pellio	Pellioditis		pellio	Ppellio	SB361	OR059187	https://www.ncbi.nlm.nih.gov/nuccore/OR059187	SB361	OR059187	https://www.ncbi.nlm.nih.gov/nuccore/OR059187	SB361	OR059187	https://www.ncbi.nlm.nih.gov/nuccore/OR059187
Pellioditis bohemica = P. pellio	Pellioditis		bohemica = pellio	PbohemiFu1	CH1h1	KX017478	https://www.ncbi.nlm.nih.gov/nuccore/KX017478	185	KX017489	https://www.ncbi.nlm.nih.gov/nuccore/KX017489	185	KX017483	https://www.ncbi.nlm.nih.gov/nuccore/KX017483							185	KX688758	https://www.ncbi.nlm.nih.gov/nuccore/KX688758
				PbohemiFu2	CH!h2	KX017479	https://www.ncbi.nlm.nih.gov/nuccore/KX017479	CH1	KX017490	https://www.ncbi.nlm.nih.gov/nuccore/KX017490	CH1	KX017484	https://www.ncbi.nlm.nih.gov/nuccore/KX017484
Pellioditis zhejiangensis	Pellioditis		zhejiangensis	PzhejiaAnc	QZL2018	MK937097	https://www.ncbi.nlm.nih.gov/nuccore/MK937097	QZL2018	MK542667	https://www.ncbi.nlm.nih.gov/nuccore/MK542667	QZL2018	MK937096	https://www.ncbi.nlm.nih.gov/nuccore/MK937096																A consensus of MK937097 and MT371565 was used to represent the SSU sequence for P. zhejiangensis.
				PzhejiaAnc	QZL1062	MT371565	https://www.ncbi.nlm.nih.gov/nuccore/MT371565
Pellioditis papillosa	Pellioditis		papillosa	PpapillFu1	SA4	KX267673	https://www.ncbi.nlm.nih.gov/nuccore/KX267673	SA4	KX267675	https://www.ncbi.nlm.nih.gov/nuccore/KX267675	SA4	KX267674	https://www.ncbi.nlm.nih.gov/nuccore/KX267674							SA4	KX263471	https://www.ncbi.nlm.nih.gov/nuccore/KX263471	SA4	MT472234	https://www.ncbi.nlm.nih.gov/nuccore/MT472234	SA4	MT472190	https://www.ncbi.nlm.nih.gov/nuccore/MT472190	Sequences from strain SA4 were concatenated, along with a small bit of strain "Slovenia" at start of the LSU sequence.
				PpapillFu1							Slovenia	MT797803	https://www.ncbi.nlm.nih.gov/nuccore/MT797803
				PpapITD510	ITD510	KM510211	https://www.ncbi.nlm.nih.gov/nuccore/KM510211	ITD510	KM510205	https://www.ncbi.nlm.nih.gov/nuccore/KM510205	ITD510	KM510200	https://www.ncbi.nlm.nih.gov/nuccore/KM510200										ITD510	MT472233	https://www.ncbi.nlm.nih.gov/nuccore/MT472233	ITD510	MT472189	https://www.ncbi.nlm.nih.gov/nuccore/MT472189
Pellioditis safricana	Pellioditis		safricana	Psafricana	SA2	HQ115061	https://www.ncbi.nlm.nih.gov/nuccore/HQ115061				SA2	MF806606	https://www.ncbi.nlm.nih.gov/nuccore/MF806606
Pellioditis sp. GNDR1	Pellioditis		sp.	PspGNDR1							GNDR1a-AD	OL455007	https://www.ncbi.nlm.nih.gov/nuccore/OL455007
Pellioditis apuliae	Pellioditis		apuliae	PapuliaeB	BAR	KX017476	https://www.ncbi.nlm.nih.gov/nuccore/KX017476	BAR	KX017486	https://www.ncbi.nlm.nih.gov/nuccore/KX017486	BAR	KX017481	https://www.ncbi.nlm.nih.gov/nuccore/KX017481										BAR	MT472227	https://www.ncbi.nlm.nih.gov/nuccore/MT472227	BAR	MT472183	https://www.ncbi.nlm.nih.gov/nuccore/MT472183
				PapuliaeG	GRA	KX017477	https://www.ncbi.nlm.nih.gov/nuccore/KX017477	GRA	KX017488	https://www.ncbi.nlm.nih.gov/nuccore/KX017488	GRA	KX017482	https://www.ncbi.nlm.nih.gov/nuccore/KX017482
Pellioditis bonaquensis	Pellioditis		bonaquensis	Pbonaquaen	NDV	KX017480	https://www.ncbi.nlm.nih.gov/nuccore/KX017480	NDV	KX017491	https://www.ncbi.nlm.nih.gov/nuccore/KX017491	NDV	KX017485	https://www.ncbi.nlm.nih.gov/nuccore/KX017485							NDV	KX576459	https://www.ncbi.nlm.nih.gov/nuccore/KX576459	MG5	MT472228	https://www.ncbi.nlm.nih.gov/nuccore/MT472228	MG5	MT472184	https://www.ncbi.nlm.nih.gov/nuccore/MT472184
Pellioditis californica	Pellioditis		californica	PcalifoAnc	ITD046	KM510210	https://www.ncbi.nlm.nih.gov/nuccore/KM510210	ITD046	KM510203	https://www.ncbi.nlm.nih.gov/nuccore/KM510203	ITD235	KM510197	https://www.ncbi.nlm.nih.gov/nuccore/KM510197							ITD046	KM555043	https://www.ncbi.nlm.nih.gov/nuccore/KM555043	ITD046	MT472243	https://www.ncbi.nlm.nih.gov/nuccore/MT472243	ITD046	MT472199	https://www.ncbi.nlm.nih.gov/nuccore/MT472199	Sequences in each row were concatenated and the most parsimonious ancestral sequence was inferred to represent this species taxon.
				PcalifoAnc	DL310	MT179851	https://www.ncbi.nlm.nih.gov/nuccore/MT179851																DL310	MT472242	https://www.ncbi.nlm.nih.gov/nuccore/MT472242	DL310	MT472198	https://www.ncbi.nlm.nih.gov/nuccore/MT472198
				PcalifoAnc	DL305	MT179849	https://www.ncbi.nlm.nih.gov/nuccore/MT179849																DL305	MT472240	https://www.ncbi.nlm.nih.gov/nuccore/MT472240	DL305	MT472196	https://www.ncbi.nlm.nih.gov/nuccore/MT472196
Pellioditis sp. Si15	Pellioditis		sp.	PspSi15							Si15	MN366384	https://www.ncbi.nlm.nih.gov/nuccore/MN366384
Pellioditis pelhamensis n. sp.	Pellioditis		pelhamensis n. sp.	Ppelhami	EM434	EU196008	https://www.ncbi.nlm.nih.gov/nuccore/EU196008	EM434	OR059186	https://www.ncbi.nlm.nih.gov/nuccore/OR059186	EM434	EU195967	https://www.ncbi.nlm.nih.gov/nuccore/EU195967	EM434	EU161967	https://www.ncbi.nlm.nih.gov/nuccore/EU161967							EM434	MT472231	https://www.ncbi.nlm.nih.gov/nuccore/MT472231	EM434	MT472187	https://www.ncbi.nlm.nih.gov/nuccore/MT472187
Pellioditis huizhouensis	Pellioditis		huizhouensis	Phuizhouen	ZZY0412	KP017252	https://www.ncbi.nlm.nih.gov/nuccore/KP017252				ZZY0412	KP017253	https://www.ncbi.nlm.nih.gov/nuccore/KP017253										ZZY0412	MT472229	https://www.ncbi.nlm.nih.gov/nuccore/MT472229	ZZY0412	MT472185	https://www.ncbi.nlm.nih.gov/nuccore/MT472185
Pellioditis meridionalis	Pellioditis		meridionalis	Pmeridiona	nd	MG543981	https://www.ncbi.nlm.nih.gov/nuccore/MG543981	nd	MG543920	https://www.ncbi.nlm.nih.gov/nuccore/MG543920	nd	MG543921	https://www.ncbi.nlm.nih.gov/nuccore/MG543921
Pellioditis kenyensis	Pellioditis		kenyensis	Pkenyaensi	KEN1	MN626643	https://www.ncbi.nlm.nih.gov/nuccore/MN626643	KEN1	MN626639	https://www.ncbi.nlm.nih.gov/nuccore/MN626639	KEN1	MN626640	https://www.ncbi.nlm.nih.gov/nuccore/MN626640							KEN1	MT510922	https://www.ncbi.nlm.nih.gov/nuccore/MT510922
Pellioditis quinamensis	Pellioditis		quinamensis	Pquinamens				CT45	MW843494	https://www.ncbi.nlm.nih.gov/nuccore/MW843494	CT45	MW843495	https://www.ncbi.nlm.nih.gov/nuccore/MW843495							CT45	MW832514	https://www.ncbi.nlm.nih.gov/nuccore/MW832514
Pellioditis sp. SA1	Pellioditis		sp.	PspSA1	SA1	HQ115060	https://www.ncbi.nlm.nih.gov/nuccore/HQ115060
Pellioditis sp. SA3	Pellioditis		sp.	PspSA3	SA3	MF192961	https://www.ncbi.nlm.nih.gov/nuccore/MF192961				SA3	MF192966	https://www.ncbi.nlm.nih.gov/nuccore/MF192966							SA3	MF167646	https://www.ncbi.nlm.nih.gov/nuccore/MF167646
Agfa flexilis	Agfa		flexilis	Aflexilis	nd	EU573704	https://www.ncbi.nlm.nih.gov/nuccore/EU573704
Rhabditis brassicae	Rhabditis	Brassicae	brassicae	Rbrassicae	SB193	EU196006	https://www.ncbi.nlm.nih.gov/nuccore/EU196006				SB193	EU195963	https://www.ncbi.nlm.nih.gov/nuccore/EU195963	SB193	EU161961	https://www.ncbi.nlm.nih.gov/nuccore/EU161961	SB193	EU153411	https://www.ncbi.nlm.nih.gov/nuccore/EU153411
Rhabditis sp.	Rhabditis	Maupasi	sp.	RspMaupasi	DF5059	EU196007	https://www.ncbi.nlm.nih.gov/nuccore/EU196007				DF5059	EU195964	https://www.ncbi.nlm.nih.gov/nuccore/EU195964	PS1130	EU153443	https://www.ncbi.nlm.nih.gov/nuccore/EU153443
Reiterina typica	Reiterina		typica	Rtypica	DF5025	U13933	https://www.ncbi.nlm.nih.gov/nuccore/U13933				DF5025	EU195962	https://www.ncbi.nlm.nih.gov/nuccore/EU195962	DF5025	EU161980	https://www.ncbi.nlm.nih.gov/nuccore/EU161980	DF5025	EU153410	https://www.ncbi.nlm.nih.gov/nuccore/EU153410
Rhabditella axei	Rhabditella		axei	Raxei	DF5006	U13934	https://www.ncbi.nlm.nih.gov/nuccore/U13934	DF5006	DQ121441	https://www.ncbi.nlm.nih.gov/nuccore/DQ121441	DF5006	AY602177	https://www.ncbi.nlm.nih.gov/nuccore/AY602177	DF5006	AY602183	https://www.ncbi.nlm.nih.gov/nuccore/AY602183
Cephaloboides armatus	Cephaloboides		armatus	Carmatus	SB363	EU196005	https://www.ncbi.nlm.nih.gov/nuccore/EU196005				SB363	EU195961	https://www.ncbi.nlm.nih.gov/nuccore/EU195961	SB363	EU178801	https://www.ncbi.nlm.nih.gov/nuccore/EU178801
Auanema freiburgense	Auanema		freiburgense	Afreiburge	SB372	KY680647	https://www.ncbi.nlm.nih.gov/nuccore/KY680647				SB372	KY680646	https://www.ncbi.nlm.nih.gov/nuccore/KY680646				SB372	KY646107	https://www.ncbi.nlm.nih.gov/nuccore/KY646107
Auanema rhodense	Auanema		rhodense	Arhodensis	SB347	EU196004	https://www.ncbi.nlm.nih.gov/nuccore/EU196004				SB347	EU195960	https://www.ncbi.nlm.nih.gov/nuccore/EU195960	SB347	EU153428	https://www.ncbi.nlm.nih.gov/nuccore/EU153428
Litoditis mediterranea	Litoditis		mediterranea	Lmediterra	SB173	AF083020	https://www.ncbi.nlm.nih.gov/nuccore/AF083020	seqA	AM398825	https://www.ncbi.nlm.nih.gov/nuccore/AM398825	DF5071	EU195973	https://www.ncbi.nlm.nih.gov/nuccore/EU195973	DF5071	EU161960	https://www.ncbi.nlm.nih.gov/nuccore/EU161960	DF5071	EU153417	https://www.ncbi.nlm.nih.gov/nuccore/EU153417	hapZ21	AM398833	https://www.ncbi.nlm.nih.gov/nuccore/AM398833
Litoditis aff. marina	Litoditis		sp.	LspPm3	Pm3	MG669838	https://www.ncbi.nlm.nih.gov/nuccore/MG669838													PMIII	KR815452	https://www.ncbi.nlm.nih.gov/nuccore/KR815452	PMIII	KR815452	https://www.ncbi.nlm.nih.gov/nuccore/KR815452	PMIII	KR815452	https://www.ncbi.nlm.nih.gov/nuccore/KR815452	Reverse complement of mitochondrial genes.
Litoditis marina	Litoditis		marina	Lmarina	SB178	AF083021	https://www.ncbi.nlm.nih.gov/nuccore/AF083021	seqZ5	AM937051	https://www.ncbi.nlm.nih.gov/nuccore/AM937051	seqZ5	AM937039	https://www.ncbi.nlm.nih.gov/nuccore/AM937039							hapZ5	AM937215	https://www.ncbi.nlm.nih.gov/nuccore/AM937215
Litoditis aff. marina	Litoditis		aff. marina	LspPm1	Pm1	MG669834	https://www.ncbi.nlm.nih.gov/nuccore/MG669834													PmI	KR815450	https://www.ncbi.nlm.nih.gov/nuccore/KR815450	PmI	KR815450	https://www.ncbi.nlm.nih.gov/nuccore/KR815450	PmI	KR815450	https://www.ncbi.nlm.nih.gov/nuccore/KR815450	Reverse complement of mitochondrial genes.
Oscheius dolichura*	Oscheius	Dolichura	dolichura	Odolichura	JU460	EU196010	https://www.ncbi.nlm.nih.gov/nuccore/EU196010				JU460	EU195971	https://www.ncbi.nlm.nih.gov/nuccore/EU195971	JU460	EU153432	https://www.ncbi.nlm.nih.gov/nuccore/EU153432	JU460	EU153415	https://www.ncbi.nlm.nih.gov/nuccore/EU153415	PS1017	OW051498	https://www.ncbi.nlm.nih.gov/nuccore/OW051498	PS1017	OW051498	https://www.ncbi.nlm.nih.gov/nuccore/OW051498	PS1017	OW051498	https://www.ncbi.nlm.nih.gov/nuccore/OW051498
Oscheius tipulae*	Oscheius	Dolichura	tipulae	Otipulae	CEW1	EU196009	https://www.ncbi.nlm.nih.gov/nuccore/EU196009	CEW1	AJ297898	https://www.ncbi.nlm.nih.gov/nuccore/AJ297898	CEW1	EU195969	https://www.ncbi.nlm.nih.gov/nuccore/EU195969	CEW1	EU153430	https://www.ncbi.nlm.nih.gov/nuccore/EU153430	CEW1	EU153414	https://www.ncbi.nlm.nih.gov/nuccore/EU153414	CEW1	CP059034	https://www.ncbi.nlm.nih.gov/nuccore/CP059034	CEW1	CP059034	https://www.ncbi.nlm.nih.gov/nuccore/CP059034	CEW1	CP059034	https://www.ncbi.nlm.nih.gov/nuccore/CP059034	Reverse complement of mitochondrial genes.
Oscheius insectivorus	Oscheius	Insectivorus	insectivorus	Oinsectivo	SB169	AF083019	https://www.ncbi.nlm.nih.gov/nuccore/AF083019				SB169	EU195968	https://www.ncbi.nlm.nih.gov/nuccore/EU195968	SB169	EU161962	https://www.ncbi.nlm.nih.gov/nuccore/EU161962	SB169	EU153413	https://www.ncbi.nlm.nih.gov/nuccore/EU153413
Metarhabditis blumi	Metarhabditis		blumi	Mblumi	DF5010	U13935	https://www.ncbi.nlm.nih.gov/nuccore/U13935	DF5010	DQ121436	https://www.ncbi.nlm.nih.gov/nuccore/DQ121436	DF5010	EU195965	https://www.ncbi.nlm.nih.gov/nuccore/EU195965	DF5010	EU161970	https://www.ncbi.nlm.nih.gov/nuccore/EU161970	DF5010	EU153412	https://www.ncbi.nlm.nih.gov/nuccore/EU153412
Metarhabditis rainai	Metarhabditis		rainai	Mrainai	PS1191	AF083008	https://www.ncbi.nlm.nih.gov/nuccore/AF083008				PS1191	EU195966	https://www.ncbi.nlm.nih.gov/nuccore/EU195966	PS1191	EU153429	https://www.ncbi.nlm.nih.gov/nuccore/EU153429	PS1191	EU153429	https://www.ncbi.nlm.nih.gov/nuccore/EU153429
Heterorhabditis bacteriophora	Heterorhabditis		bacteriophora		HeRhBac5	KJ636408	https://www.ncbi.nlm.nih.gov/nuccore/KJ636408				EG1	EU313541	https://www.ncbi.nlm.nih.gov/nuccore/EU313541							HP88	NC_008534	https://www.ncbi.nlm.nih.gov/nuccore/NC_008534	HP88	NC_008534	https://www.ncbi.nlm.nih.gov/nuccore/NC_008534	HP88	NC_008534	https://www.ncbi.nlm.nih.gov/nuccore/NC_008534	N.B. A large segment of sequence was removed between ND3 and ND5 to allow alignment with the other sequences (Heterorhabditis bacteriophora has a rearranged mt genome compared to other rhabditids; Regeai et al., 2021, Nematology.)
Heterorhabditis spp.	Heterorhabditis		spp.	Heterorhab	HeRhBac5	KJ636408	https://www.ncbi.nlm.nih.gov/nuccore/KJ636408				DHAF2007a	EU195993	https://www.ncbi.nlm.nih.gov/nuccore/EU195993							HP88	NC_008534	https://www.ncbi.nlm.nih.gov/nuccore/NC_008534	HP88	NC_008534	https://www.ncbi.nlm.nih.gov/nuccore/NC_008534	HP88	NC_008534	https://www.ncbi.nlm.nih.gov/nuccore/NC_008534	N.B. A large segment of sequence was removed between ND3 and ND5 to allow alignment with the other sequences (Heterorhabditis has a rearranged mt genome compared to other rhabditids; Regeai et al., 2021, Nematology.)
Cruznema tripartitum	Cruznema		tripartitum	Ctripartit	SB202	EU196012	https://www.ncbi.nlm.nih.gov/nuccore/EU196012				SB202	EU195974	https://www.ncbi.nlm.nih.gov/nuccore/EU195974	SB202	EU161966		SB202	U73451	https://www.ncbi.nlm.nih.gov/nuccore/U73451
Buetschlinema sp.	Buetschlinema		sp.	BspJU274	JU274	EU196011	https://www.ncbi.nlm.nih.gov/nuccore/EU196011				JU274	EU195972	https://www.ncbi.nlm.nih.gov/nuccore/EU195972	JU274	EU161981	https://www.ncbi.nlm.nih.gov/nuccore/ EU161981	JU274	EU153416	https://www.ncbi.nlm.nih.gov/nuccore/EU153416
Caenorhabditis elegans*	Caenorhabditis	Elegans	elegans	Celegans	CB4088	EU196001	https://www.ncbi.nlm.nih.gov/nuccore/EU196001	N2	MN519140	https://www.ncbi.nlm.nih.gov/nuccore/MN519140	N2	X03680	https://www.ncbi.nlm.nih.gov/nuccore/X03680	N2	M29235	https://www.ncbi.nlm.nih.gov/nuccore/M29235	N2	WormBase	https://wormbase.org/species/c_elegans/cds/F36A4.7	N2	NC_001328	https://www.ncbi.nlm.nih.gov/nuccore/NC_001328	N2	NC_001328	https://www.ncbi.nlm.nih.gov/nuccore/NC_001328	N2	NC_001328	https://www.ncbi.nlm.nih.gov/nuccore/NC_001328
Pristionchus pacificus	Pristionchus		pacificus	Ppacificus	PS312	AF083010	https://www.ncbi.nlm.nih.gov/nuccore/AF083010				PS312	EU195982	https://www.ncbi.nlm.nih.gov/nuccore/EU195982	PS312	EU161964	https://www.ncbi.nlm.nih.gov/nuccore/EU161964	PS312	EU153426	https://www.ncbi.nlm.nih.gov/nuccore/EU153426	PS312	NC_015245	https://www.ncbi.nlm.nih.gov/nucleotide/NC_015245	PS312	NC_015245	https://www.ncbi.nlm.nih.gov/nucleotide/NC_015245	PS312	NC_015245	https://www.ncbi.nlm.nih.gov/nucleotide/NC_015245

## Sheet: OTU list
OTU
RaxeiDF5006
CarmatusSB363
AfreiburgensisSB372
ArhodensisSB347
Lmediterranea
Lmarina
LspPm1
LspPm4
LspPm2
LspPm3
RbrassicaeSB193
RspMaupasiGr
RtypicaDF5025
PpapillosaSlovenia
PpapillosaSA4
PpapillosaITD510
PpapillosaDL306
PapuliaeBAR
PapuliaeGRA
PsafricanaSA2
PbonaquaensisNDV
PcalifornicaITD046
PcalifornicaDL310
PcalifornicaDL305
PpelhamiEM434
PpelhamiDF5056
PpelhamiDL308
PpellioSB361
PhuizhouensisZZY0412
Pmeridionalis
PzhejiangensisQZL2018
PzhejiangensisQZL1062
PclausilliaeCr3
Pthesamica
PbohemicaCH1h1
PbohemicaCH1h2
PcircassicaPh4Pr4
PakhaldabaSES2021
PhermaphroditaITD290
PhermaphroditaITD272
PhermaphroditaITD056
PhermaphroditaITD207
PhermaphroditaR30
PneopapillosaRoss2010
Pneopapillosaclone1
Pneopapillosaclone2
PkenyaensisKEN1
PquinamensisCT45
PspSA1
PspSA3
PspTW2018
PvillasmundiSi14
PspSi15
PspGNDR1aAD
Adentifera
Alimacis
Anorvegicum
Aflexilis
AflexilisSA
OdolichuraJU460
OtipulaeCEW1
OinsectivorusSB169
MblumiDF5010
MrainaiPS1191
Heterorhabditis
BspJU274
CtripartitumSB202
Celegans
PpacificusPS312
