# Supplementary material for: Pellioditis pelhamensis n. sp. (Nematoda: Rhabditidae) and Pellioditis pellio (Schneider, 1866), earthworm associates from different subclades within Pellioditis (syn. Phasmarhabditis Andrássy, 1976)
Source: PLoS One. 2023 Sep 6;18(9):e0288196. doi: 10.1371/journal.pone.0288196 (PMC10482300; doi:10.1371/journal.pone.0288196)
Supplement: S2 File — Stacks of focal planes of DIC images for different parts of EM434 and SB361: S1 Video. EM434 adult female showing posterior spermatheca, right side view. S2 Video. EM434 adult female stoma region, left side view. S3 Video. EM434 adult female tail, ventral view. S4 Video. EM434 adult female pharynx region, left side view. S5 Video. EM434 adult male stoma region, left side view. S6 Video. EM434 adult male tail (copulatory bursa), ventral view. S7 Video. EM434 adult male tail, right side view. S8 Video. EM434 adult male stoma region, dorsal view. S9 Video. EM434 spicules (lateral views) and gubernaculum (ventral view) isolated from an adult male. S10 Video. SB361 adult female stoma region, right side view. S11 Video. SB361 adult female tail, right subventral view. S12 Video. SB361 adult female anterior oviduct, left side view. S13 Video. SB361 adult female pharynx region, left side view. S14 Video. SB361 adult male pharynx region, ventral view. S15 Video. SB361 adult male stoma region, ventral view. S16 Video. SB361 adult male stoma region, right side view. S17 Video. SB361 adult male tail, right side view. S18 Video. SB361 adult male tail, ventral view. S19 Video. SB361 spicules (lateral views) and gubernaculum (ventral view) isolated from an adult male. (ZIP) [file pone.0288196.s004.zip]

Archive with 41 entries (38 files):
- SupplementalVideos/
- SupplementalVideos/S9_Video.mp4
- __MACOSX/
- __MACOSX/SupplementalVideos/
- __MACOSX/SupplementalVideos/._S9_Video.mp4
- SupplementalVideos/S16_Video.mp4
- __MACOSX/SupplementalVideos/._S16_Video.mp4
- SupplementalVideos/S4_Video.mp4
- __MACOSX/SupplementalVideos/._S4_Video.mp4
- SupplementalVideos/S10_Video.mp4
- __MACOSX/SupplementalVideos/._S10_Video.mp4
- SupplementalVideos/S2_Video.mp4
- __MACOSX/SupplementalVideos/._S2_Video.mp4
- SupplementalVideos/S8_Video.mp4
- __MACOSX/SupplementalVideos/._S8_Video.mp4
- SupplementalVideos/S17_Video.mp4
- __MACOSX/SupplementalVideos/._S17_Video.mp4
- SupplementalVideos/S5_Video.mp4
- __MACOSX/SupplementalVideos/._S5_Video.mp4
- SupplementalVideos/S11_Video.mp4
- __MACOSX/SupplementalVideos/._S11_Video.mp4
- SupplementalVideos/S3_Video.mp4
- __MACOSX/SupplementalVideos/._S3_Video.mp4
- SupplementalVideos/S14_Video.mp4
- __MACOSX/SupplementalVideos/._S14_Video.mp4
- SupplementalVideos/S19_Video.mp4
- __MACOSX/SupplementalVideos/._S19_Video.mp4
- SupplementalVideos/S6_Video.mp4
- __MACOSX/SupplementalVideos/._S6_Video.mp4
- SupplementalVideos/S12_Video.mp4
- __MACOSX/SupplementalVideos/._S12_Video.mp4
- SupplementalVideos/S15_Video.mp4
- __MACOSX/SupplementalVideos/._S15_Video.mp4
- SupplementalVideos/S18_Video.mp4
- __MACOSX/SupplementalVideos/._S18_Video.mp4
- SupplementalVideos/S7_Video.mp4
- __MACOSX/SupplementalVideos/._S7_Video.mp4
- SupplementalVideos/S13_Video.mp4
- __MACOSX/SupplementalVideos/._S13_Video.mp4
- SupplementalVideos/S1_Video.mp4
- __MACOSX/SupplementalVideos/._S1_Video.mp4
